# Supplementary material for: Home Cancer Care Research: A Bibliometric and Visualization Analysis (1990–2021)
Source: Int J Environ Res Public Health. 2022 Oct 12;19(20):13116. doi: 10.3390/ijerph192013116 (PMC9603182; doi:10.3390/ijerph192013116)
Supplement: Supplementary file 1 [file ijerph-19-13116-s001.zip]

Archive with 1 entries (1 files):
- ijerph-1883441-supplementary.pdf
